# Supplementary material for: Advances in Natural-Product-Based Fluorescent Agents and Synthetic Analogues for Analytical and Biomedical Applications
Source: Bioengineering (Basel). 2024 Dec 19;11(12):1292. doi: 10.3390/bioengineering11121292 (PMC11727039; doi:10.3390/bioengineering11121292)
Supplement: Supplementary file 1 [file bioengineering-11-01292-s001.zip]

Archive with 1 entries (1 files):
- bioengineering-3352326-supplementary.pdf
